# Supplementary material for: Pilot Studies on Empathy and Closeness in Mutual Entrainment/Improvisation vs. Formalised Dance with Different Types of Rhythm (Regular, Irregular, and No Rhythm) and Coupling (Visual, Haptic, Full Coupling): Building a Case for the Origin of Dance in Mutual Entrainment Empathic Interactions in the Mother–Infant Dyad
Source: Behav Sci (Basel). 2023 Oct 20;13(10):859. doi: 10.3390/bs13100859 (PMC10604627; doi:10.3390/bs13100859)
Supplement: Supplementary file 1 [file behavsci-13-00859-s001.zip]

Archive with 9 entries (9 files):
- S1 Supplementary material 1 rhythm 4-4 soundtrack.mp3
- S2 Supplementary material 2 Irregular rhythm 7-8 soundtrack.mp3
- S3 Supplementary Material 3 Design 1 UK Data.xlsx
- S4A Supplementary Material 4A Design 2 RO Data IRI Empathic Concern.xlsx
- S4B Supplementary Material 4B Design 2 RO Data IRI Fantasy Scale.xlsx
- S4C Supplementary Material 4C Design 2 RO Data IRI Personal Distress.xlsx
- S4D Supplementary Material 4D Design 2 RO Data IRI Perspective-Taking.xlsx
- S4E Supplementary Material 4E Design 2 RO Data IOS.xlsx
- S5 Supplemental Materials (Tables).pdf
