# Supplementary material for: Pilot Studies on Empathy and Closeness in Mutual Entrainment/Improvisation vs. Formalised Dance with Different Types of Rhythm (Regular, Irregular, and No Rhythm) and Coupling (Visual, Haptic, Full Coupling): Building a Case for the Origin of Dance in Mutual Entrainment Empathic Interactions in the Mother–Infant Dyad
Source: Behav Sci (Basel). 2023 Oct 20;13(10):859. doi: 10.3390/bs13100859 (PMC10604627; doi:10.3390/bs13100859)
Supplement: Supplementary file 1 [file behavsci-13-00859-s001.zip › S3 Supplementary Material 3 Design 1 UK Data.xlsx]

## Sheet: UK Data
CodeID	GenderM1F2O3	Age	IntRhythmFSpre	IntRhythmECpre	IntRhythmPTpre	IntRhythmPDpre	IntRhythmFSpost	IntRhythmECpost	IntRhythmPTpost	IntRhyhtmPDpost	RegRhythmFSpre	RegRhythmECpre	RegRhythmPTpre	RegRhythmPDpre	RegRhythmFSpost	RegRhythmECpost	RegRhythmPTpost	RegRhythmPDpost	IOSpreIntR	IOSpostIntR	IOSpreRegR	IOSpostRegR
21	2	27	17	24	21	15	17	21	23	13									2	4
10	1	30	21	21	24	6	20	25	22	3									2	4
6	2	24	27	23	13	11	28	21	11	6									1	3
7	2	33	20	15	18	13	21	19	20	10									3	4
8	2	29	18	18	19	17	18	18	16	13									0	1
9	1	39	16	13	17	16	12	12	21	20									3	4
23	2	23	21	17	17	11	20	14	15	11									1	2
24	2	23	20	19	17	19	17	16	18	21									1	2
26	2	22	15	24	27	8	14	24	23	6									2	1
27	2	25	15	13	21	14	18	18	20	17									2	3
25	2	23	16	16	24	10	18	17	26	9									0	1
22	2	32	14	17	15	16	12	17	14	16									0	1
3	2	23									23	19	14	13	13	19	15	18			1	1
4	2	24									22	23	21	14	21	21	22	15			1	1
1	2	23									17	19	21	16	18	16	19	16			3	2
2	2	23									21	17	24	7	17	18	26	7			2	2
5	1	26									19	20	14	14	20	17	14	11			4	4
11	2	23									17	25	24	17	21	22	28	17			3	6
14	2	23									23	23	18	21	23	24	20	20			1	4
13	2	22									19	23	19	19	16	21	19	17			2	2
12	2	30									23	24	23	16	25	25	25	17			2	3
20	2	26									9	16	12	8	15	17	12	3			2	2
18	2	26									17	28	22	22	22	28	27	11			0	3
15	2	25									19	26	24	6	21	26	25	5			0	3
