# Supplementary material for: Pilot Studies on Empathy and Closeness in Mutual Entrainment/Improvisation vs. Formalised Dance with Different Types of Rhythm (Regular, Irregular, and No Rhythm) and Coupling (Visual, Haptic, Full Coupling): Building a Case for the Origin of Dance in Mutual Entrainment Empathic Interactions in the Mother–Infant Dyad
Source: Behav Sci (Basel). 2023 Oct 20;13(10):859. doi: 10.3390/bs13100859 (PMC10604627; doi:10.3390/bs13100859)
Supplement: Supplementary file 1 [file behavsci-13-00859-s001.zip › S4A Supplementary Material 4A Design 2 RO Data IRI Empathic Concern.xlsx]

## Sheet: Appendix 2A RO Data Empathic Co
Participant	Age	GenderM1F2O3	IRI_pre_fullreg	IRI_post_fullreg	IRI_pre_fullnonreg	IRI_post_fullnonreg	IRI_pre_fullnorhythm	IRI_post_fullnorhythm	IRI_pre_eyesreg	IRI_post_eyesreg	IRI_pre_eyesnonreg	IRI_post_eyesnonreg	IRI_pre_eyesnorhythm	IRI_post_eyesnorhythm	IRI_pre_touchreg	IRI_post_touchreg	IRI_pre_touchnonreg	IRI_post_touchnonreg	IRI_pre_touchnorhythm	IRI_post_touchnorhythm
1	21	2																	24	19
2	28	1																	19	20
3	50	1																	10	8
4	20	2																	22	26
5	21	2											18	18
6	22	2											22	24
7	21	2											28	20
8	21	2											22	21
9	33	2					19	20
10	41	2					15	17
11	20	2					18	18
12	21	2					20	19
13	21	2			14	12
14	20	2			22	22
15	20	2			18	18
16	21	2			17	10
17	20	2									17	19
18	20	2									21	23
19	20	2									21	20
20	21	2									16	14
21	19	2															16	14
22	20	2															17	19
23	20	2															17	19
24	20	2															21	19
25	20	2													24	25
26	20	2													16	15
27	20	2													18	17
28	20	2													25	24
29	20	2	24	24
30	20	2	17	16
31	20	2	21	20
32	20	2	20	19
33	19	2							26	26
34	20	2							17	17
35	18	2							21	21
36	22	2							14	14
37	20	2															19	22
38	21	2															18	19
39	20	2									16	19
40	20	2									21	20
41	20	2			16	14
42	21	1			23	22
43	21	2																	24	27
44	21	2																	17	17
45	20	2											22	24
46	21	2											21	23
47	21	2					18	19
48	22	2					20	19
49	20	2	14	13
50	20	2	17	15
51	22	2													17	16
52	26	2													21	19
53	20	2							23	19
54	20	2							16	13
