# Supplementary material for: Pilot Studies on Empathy and Closeness in Mutual Entrainment/Improvisation vs. Formalised Dance with Different Types of Rhythm (Regular, Irregular, and No Rhythm) and Coupling (Visual, Haptic, Full Coupling): Building a Case for the Origin of Dance in Mutual Entrainment Empathic Interactions in the Mother–Infant Dyad
Source: Behav Sci (Basel). 2023 Oct 20;13(10):859. doi: 10.3390/bs13100859 (PMC10604627; doi:10.3390/bs13100859)
Supplement: Supplementary file 1 [file behavsci-13-00859-s001.zip › S4B Supplementary Material 4B Design 2 RO Data IRI Fantasy Scale.xlsx]

## Sheet: Appendix 2B RO Data Fantasy Sca
Participant	Age	GenderM1F2O3	IRI_pre_fullreg	IRI_post_fullreg	IRI_pre_fullnonreg	IRI_post_fullnonreg	IRI_pre_fullnorhythm	IRI_post_fullnorhythm	IRI_pre_eyesreg	IRI_post_eyesreg	IRI_pre_eyesnonreg	IRI_post_eyesnonreg	IRI_pre_eyesnorhythm	IRI_post_eyesnorhythm	IRI_pre_touchreg	IRI_post_touchreg	IRI_pre_touchnonreg	IRI_post_touchnonreg	IRI_pre_touchnorhythm	IRI_post_touchnorhythm
1	21	2																	23	23
2	28	1																	20	19
3	50	1																	16	6
4	20	2																	26	24
5	21	2											22	22
6	22	2											19	14
7	21	2											17	18
8	21	2											22	22
9	33	2					19	10
10	41	2					19	20
11	20	2					18	15
12	21	2					16	19
13	21	2			16	14
14	20	2			18	19
15	20	2			24	23
16	21	2			21	15
17	20	2									9	12
18	20	2									26	27
19	20	2									17	21
20	21	2									17	13
21	19	2															18	17
22	20	2															24	24
23	20	2															20	24
24	20	2															21	14
25	20	2													15	12
26	20	2													12	14
27	20	2													19	22
28	20	2													25	21
29	20	2	28	20
30	20	2	15	20
31	20	2	13	6
32	20	2	11	8
33	19	2							25	26
34	20	2							21	26
35	18	2							22	26
36	22	2							28	19
37	20	2															24	27
38	21	2															21	21
39	20	2									22	18
40	20	2									11	13
41	20	2			12	13
42	21	1			18	19
43	21	2																	21	15
44	21	2																	13	11
45	20	2											13	12
46	21	2											20	20
47	21	2					11	12
48	22	2					6	7
49	20	2	10	11
50	20	2	18	18
51	22	2													14	16
52	26	2													23	18
53	20	2							22	20
54	20	2							12	15
