# Supplementary material for: Pilot Studies on Empathy and Closeness in Mutual Entrainment/Improvisation vs. Formalised Dance with Different Types of Rhythm (Regular, Irregular, and No Rhythm) and Coupling (Visual, Haptic, Full Coupling): Building a Case for the Origin of Dance in Mutual Entrainment Empathic Interactions in the Mother–Infant Dyad
Source: Behav Sci (Basel). 2023 Oct 20;13(10):859. doi: 10.3390/bs13100859 (PMC10604627; doi:10.3390/bs13100859)
Supplement: Supplementary file 1 [file behavsci-13-00859-s001.zip › S4C Supplementary Material 4C Design 2 RO Data IRI Personal Distress.xlsx]

## Sheet: Appendix 2C RO Data Personal Di
Participant	Age	GenderM1F2O3	IRI_pre_fullreg	IRI_post_fullreg	IRI_pre_fullnonreg	IRI_post_fullnonreg	IRI_pre_fullnorhythm	IRI_post_fullnorhythm	IRI_pre_eyesreg	IRI_post_eyesreg	IRI_pre_eyesnonreg	IRI_post_eyesnonreg	IRI_pre_eyesnorhythm	IRI_post_eyesnorhythm	IRI_pre_touchreg	IRI_post_touchreg	IRI_pre_touchnonreg	IRI_post_touchnonreg	IRI_pre_touchnorhythm	IRI_post_touchnorhythm
1	21	2																	10	12
2	28	1																	11	12
3	50	1																	4	9
4	20	2																	17	20
5	21	2											17	18
6	22	2											20	15
7	21	2											18	15
8	21	2											15	16
9	33	2					9	12
10	41	2					11	12
11	20	2					13	13
12	21	2					17	16
13	21	2			15	10
14	20	2			18	16
15	20	2			16	18
16	21	2			16	13
17	20	2									20	21
18	20	2									13	12
19	20	2									19	11
20	21	2									10	7
21	19	2															25	26
22	20	2															6	12
23	20	2															20	17
24	20	2															7	14
25	20	2													15	15
26	20	2													11	12
27	20	2													13	14
28	20	2													16	16
29	20	2	26	22
30	20	2	18	18
31	20	2	14	11
32	20	2	18	18
33	19	2							13	13
34	20	2							17	13
35	18	2							21	17
36	22	2							15	19
37	20	2															15	21
38	21	2															20	21
39	20	2									22	16
40	20	2									20	20
41	20	2			18	14
42	21	1			8	4
43	21	2																	19	17
44	21	2																	20	21
45	20	2											12	11
46	21	2											15	14
47	21	2					8	7
48	22	2					17	13
49	20	2	4	9
50	20	2	17	17
51	22	2													14	11
52	26	2													15	13
53	20	2							18	19
54	20	2							14	14
