# Supplementary material for: Pilot Studies on Empathy and Closeness in Mutual Entrainment/Improvisation vs. Formalised Dance with Different Types of Rhythm (Regular, Irregular, and No Rhythm) and Coupling (Visual, Haptic, Full Coupling): Building a Case for the Origin of Dance in Mutual Entrainment Empathic Interactions in the Mother–Infant Dyad
Source: Behav Sci (Basel). 2023 Oct 20;13(10):859. doi: 10.3390/bs13100859 (PMC10604627; doi:10.3390/bs13100859)
Supplement: Supplementary file 1 [file behavsci-13-00859-s001.zip › S4D Supplementary Material 4D Design 2 RO Data IRI Perspective-Taking.xlsx]

## Sheet: Appendix 2D RO Data Perspective
Participant	Age	GenderM1F2O3	IRI_pre_fullreg	IRI_post_fullreg	IRI_pre_fullnonreg	IRI_post_fullnonreg	IRI_pre_fullnorhythm	IRI_post_fullnorhythm	IRI_pre_eyesreg	IRI_post_eyesreg	IRI_pre_eyesnonreg	IRI_post_eyesnonreg	IRI_pre_eyesnorhythm	IRI_post_eyesnorhythm	IRI_pre_touchreg	IRI_post_touchreg	IRI_pre_touchnonreg	IRI_post_touchnonreg	IRI_pre_touchnorhythm	IRI_post_touchnorhythm
1	21	2																	23	23
2	28	1																	19	20
3	50	1																	21	13
4	20	2																	17	19
5	21	2											23	23
6	22	2											14	14
7	21	2											21	22
8	21	2											24	25
9	33	2					13	11
10	41	2					15	16
11	20	2					15	19
12	21	2					18	12
13	21	2			23	26
14	20	2			19	20
15	20	2			15	16
16	21	2			14	15
17	20	2									13	14
18	20	2									13	12
19	20	2									16	18
20	21	2									18	21
21	19	2															11	11
22	20	2															24	16
23	20	2															18	16
24	20	2															21	23
25	20	2													19	16
26	20	2													11	12
27	20	2													22	20
28	20	2													18	18
29	20	2	24	22
30	20	2	16	12
31	20	2	14	14
32	20	2	19	19
33	19	2							26	28
34	20	2							20	24
35	18	2							24	25
36	22	2							16	10
37	20	2															14	18
38	21	2															15	17
39	20	2									14	13
40	20	2									19	22
41	20	2			7	8
42	21	1			25	27
43	21	2																	22	20
44	21	2																	16	19
45	20	2											24	26
46	21	2											19	20
47	21	2					17	18
48	22	2					15	17
49	20	2	19	20
50	20	2	13	23
51	22	2													13	15
52	26	2													15	11
53	20	2							23	19
54	20	2							9	10
