# Supplementary material for: Pilot Studies on Empathy and Closeness in Mutual Entrainment/Improvisation vs. Formalised Dance with Different Types of Rhythm (Regular, Irregular, and No Rhythm) and Coupling (Visual, Haptic, Full Coupling): Building a Case for the Origin of Dance in Mutual Entrainment Empathic Interactions in the Mother–Infant Dyad
Source: Behav Sci (Basel). 2023 Oct 20;13(10):859. doi: 10.3390/bs13100859 (PMC10604627; doi:10.3390/bs13100859)
Supplement: Supplementary file 1 [file behavsci-13-00859-s001.zip › S4E Supplementary Material 4E Design 2 RO Data IOS.xlsx]

## Sheet: Appendix 2E RO Data IOS
Participant	Age	GenderM1F2O3	IOS_pre_fullreg	IOS_post_fullreg	IOS_pre_fullnonreg	IOS_post_fullnonreg	IOS_pre_fullnorhythm	IOS_post_fullnorhythm	IOS_pre_eyesreg	IOS_post_eyesreg	IOS_pre_eyesnonreg	IOS_post_eyesnonreg	IOS_pre_eyesnorhythm	IOS_post_eyesnorhytm	IOS_pre_touchreg	IOS_post_touchreg	IOS_pre_touchnonreg	IOS_post_touchnonreg	IOS_pre_touchnorhythm	IOS_post_touchnorhythm
1	21	2																	2	2
2	28	1																	4	5
3	50	1																	0	5
4	20	2																	0	1
5	21	2											4	4
6	22	2											3	4
7	21	2											3	4
8	21	2											3	4
9	33	2					1	2
10	41	2					1	4
11	20	2					1	2
12	21	2					1	2
13	21	2			5	5
14	20	2			3	3
15	20	2			3	3
16	21	2			5	5
17	20	2									0	0
18	20	2									1	1
19	20	2									3	3
20	21	2									2	2
21	19	2															1	1
22	20	2															3	2
23	20	2															2	2
24	20	2															4	4
25	20	2													3	3
26	20	2													3	3
27	20	2													3	4
28	20	2													4	4
29	20	2	1	3
30	20	2	5	3
31	20	2	4	4
32	20	2	3	4
33	19	2							4	4
34	20	2							2	5
35	18	2							4	4
36	22	2							3
37	20	2															2	2
38	21	2															0	3
39	20	2									2	3
40	20	2									2	2
41	20	2			2	3
42	21	1			0	0
43	21	2																	1	1
44	21	2																	1	1
45	20	2											1	3
46	21	2											0	3
47	21	2					3	3
48	22	2					3	4
49	20	2	0	0
50	20	2	1	2
51	22	2													1	2
52	26	2													3	4
53	20	2							1	1
54	20	2							1	1
